# Supplementary material for: Transcriptional changes associated with resistance to inhibitors of epidermal growth factor receptor revealed using metaanalysis
Source: BMC Cancer. 2015 May 7;15:369. doi: 10.1186/s12885-015-1337-3 (PMC4430867; doi:10.1186/s12885-015-1337-3)
Supplement: Additional file 3: — Ontological categories characteristically expressed in EGFR inhibitors-sensitive vs. resistant cell lines. [file 12885_2015_1337_MOESM3_ESM.zip › 12885_2015_1337_add3.xlsx]

## Sheet: Sheet1
	All studies: Overexpressed in sensitive cells		Overexpressed in resistant cells
	Supplement 3
	Term	p_Value	Term	p_Value
	Pathways in cancer	4.93502e-15	positive regulation of biosynthetic process	3.60029e-17
	plasma membrane part	7.6923e-12	positive regulation of cellular biosynthetic process	5.21196e-17
	regulation of cell proliferation	1.26036e-10	positive regulation of macromolecule metabolic process	2.31393e-16
	endomembrane system	1.39445e-10	response to endogenous stimulus	8.88537e-16
	cell fraction	2.06387e-09	positive regulation of nitrogen compound metabolic process	1.59187e-15
	regulation of cell death	2.18652e-09	positive regulation of macromolecule biosynthetic process	9.32515e-15
	regulation of programmed cell death	2.57863e-09	regulation of cell proliferation	4.85634e-14
	positive regulation of macromolecule metabolic process	2.63327e-09	response to hormone stimulus	6.89125e-14
	cell proliferation	5.72514e-09	response to organic substance	9.56512e-14
	protein complex biogenesis	7.02068e-09	positive regulation of nucleobase, nucleoside, nucleotide and nucleic acid metabolic process	1.15434e-13
	protein complex assembly	7.02068e-09	positive regulation of transcription	1.04291e-12
	organelle lumen	1.02996e-08	positive regulation of gene expression	1.20023e-12
	regulation of apoptosis	1.29144e-08	positive regulation of transcription, DNA-dependent	2.56201e-12
	membrane-enclosed lumen	1.53833e-08	positive regulation of RNA metabolic process	2.58221e-12
	nuclear lumen	2.01641e-08	regulation of cell motion	2.84921e-12
	Pancreatic cancer	2.80783e-08	response to steroid hormone stimulus	6.16975e-12
	positive regulation of molecular function	3.42988e-08	regulation of cell migration	8.38796e-12
	macromolecular complex subunit organization	3.54443e-08	regulation of locomotion	1.80036e-11
	cell migration	4.95305e-08	cell fraction	4.12412e-11
	regulation of transcription from RNA polymerase II promoter	5.27793e-08	response to nutrient levels	7.90085e-11
	macromolecular complex assembly	5.5672e-08	response to drug	1.08444e-10
	intracellular organelle lumen	5.62377e-08	positive regulation of cell proliferation	1.09934e-10
	cytosol	5.69756e-08	positive regulation of locomotion	1.29351e-10
	positive regulation of cell proliferation	6.51859e-08	positive regulation of cell motion	1.29351e-10
	cell motion	7.72061e-08	positive regulation of cell migration	1.43138e-10
	vasculature development	8.79799e-08	cytosol	1.71555e-10
	positive regulation of transcription from RNA polymerase II promoter	1.08123e-07	positive regulation of molecular function	2.55934e-10
	intracellular signaling cascade	1.09213e-07	Pathways in cancer	2.75211e-10
	Bladder cancer	1.22482e-07	regulation of programmed cell death	3.01099e-10
	negative regulation of cell death	1.37973e-07	cell activation	3.10149e-10
	membrane fraction	1.72847e-07	response to extracellular stimulus	3.11636e-10
	integral to plasma membrane	1.96328e-07	regulation of apoptosis	3.26766e-10
	cell adhesion	2.25458e-07	transmembrane receptor protein tyrosine kinase signaling pathway	3.40885e-10
	negative regulation of programmed cell death	2.25932e-07	negative regulation of apoptosis	4.14667e-10
	biological adhesion	2.51005e-07	regulation of cell death	4.39485e-10
	blood vessel development	2.77239e-07	hemopoietic or lymphoid organ development	6.40457e-10
	positive regulation of programmed cell death	2.86591e-07	enzyme binding	9.12841e-10
	positive regulation of nitrogen compound metabolic process	2.89465e-07	intracellular signaling cascade	9.55673e-10
	positive regulation of developmental process	3.08929e-07	negative regulation of programmed cell death	1.07512e-09
	insoluble fraction	3.09043e-07	membrane-enclosed lumen	1.11808e-09
	positive regulation of macromolecule biosynthetic process	3.27094e-07	negative regulation of cell death	1.2955e-09
	positive regulation of biosynthetic process	3.44871e-07	response to oxygen levels	1.76943e-09
	intrinsic to plasma membrane	3.55263e-07	immune system development	1.78507e-09
	positive regulation of cell death	3.7653e-07	leukocyte activation	1.81645e-09
	identical protein binding	3.94297e-07	organelle lumen	1.9646e-09
	in utero embryonic development	4.04778e-07	hemopoiesis	2.5688e-09
	positive regulation of cellular biosynthetic process	5.00525e-07	positive regulation of developmental process	2.73018e-09
	enzyme binding	5.82385e-07	nuclear lumen	2.96359e-09
	positive regulation of apoptosis	6.1198e-07	response to nutrient	3.84152e-09
	positive regulation of nucleobase, nucleoside, nucleotide and nucleic acid metabolic process	6.17899e-07	positive regulation of transcription from RNA polymerase II promoter	4.6049e-09
	transcription activator activity	6.35897e-07	response to hypoxia	5.0831e-09
	negative regulation of apoptosis	7.12225e-07	regulation of transcription from RNA polymerase II promoter	8.38074e-09
	regulation of phosphorus metabolic process	8.72866e-07	identical protein binding	9.75493e-09
	regulation of phosphate metabolic process	8.72866e-07	intracellular organelle lumen	1.0001e-08
	positive regulation of transcription, DNA-dependent	9.71661e-07	membrane fraction	1.00526e-08
	phosphorus metabolic process	1.02251e-06	response to peptide hormone stimulus	1.09724e-08
	phosphate metabolic process	1.02251e-06	response to inorganic substance	1.13567e-08
	regulation of cellular protein metabolic process	1.14897e-06	nucleoplasm	1.14842e-08
	cell motility	1.21458e-06	negative regulation of macromolecule metabolic process	1.1506e-08
	localization of cell	1.21458e-06	insoluble fraction	1.41582e-08
	positive regulation of gene expression	1.24426e-06	cell motion	2.25513e-08
	regulation of phosphorylation	1.24436e-06	response to wounding	2.42253e-08
	positive regulation of transcription	1.34688e-06	response to estrogen stimulus	2.6091e-08
	positive regulation of RNA metabolic process	1.55209e-06	regulation of phosphorylation	3.73579e-08
	kinase binding	1.59953e-06	regulation of neuron apoptosis	4.54279e-08
	response to organic substance	1.89034e-06	cytoskeleton organization	6.06205e-08
	positive regulation of catalytic activity	2.37025e-06	circulatory system process	6.07981e-08
	homeostatic process	2.40074e-06	blood circulation	6.07981e-08
	regulation of protein amino acid phosphorylation	2.62479e-06	regulation of cellular protein metabolic process	6.4396e-08
	negative regulation of macromolecule metabolic process	2.72195e-06	anti-apoptosis	8.0965e-08
	cell projection	3.15872e-06	regulation of cytokine production	1.08712e-07
	intracellular non-membrane-bounded organelle	3.26672e-06	regulation of response to external stimulus	1.12277e-07
	non-membrane-bounded organelle	3.26672e-06	enzyme linked receptor protein signaling pathway	1.23253e-07
	anti-apoptosis	3.31025e-06	response to insulin stimulus	1.49878e-07
	nucleolus	3.48334e-06	regulation of cell activation	1.53215e-07
	nucleotide binding	3.52234e-06	cell-cell signaling	1.54113e-07
	Colorectal cancer	3.78234e-06	regulation of phosphorus metabolic process	1.6294e-07
	regulation of protein modification process	4.78774e-06	regulation of phosphate metabolic process	1.6294e-07
	positive regulation of cell differentiation	5.31816e-06	cell proliferation	2.00929e-07
	regulation of lipid metabolic process	6.78313e-06	homeostatic process	2.03012e-07
	chemical homeostasis	7.01318e-06	positive regulation of binding	2.336e-07
	phosphorylation	7.03905e-06	regulation of lipid metabolic process	2.58442e-07
	3p21.3	7.27181e-06	positive regulation of cellular component organization	2.59912e-07
	protein dimerization activity	7.98471e-06	extracellular region part	2.64631e-07
	regulation of transferase activity	8.36875e-06	vasculature development	2.97563e-07
	purine nucleotide binding	8.56777e-06	plasma membrane part	3.02068e-07
	Intracellular signaling cascade	8.88925e-06	regulation of protein modification process	3.1028e-07
	regulation of protein kinase cascade	9.35772e-06	leukocyte differentiation	3.78101e-07
	regulation of locomotion	1.03103e-05	blood vessel development	4.23276e-07
	placenta development	1.05424e-05	positive regulation of DNA binding	4.53803e-07
	cellular cation homeostasis	1.06384e-05	positive regulation of catalytic activity	5.44402e-07
	chordate embryonic development	1.133e-05	response to abiotic stimulus	5.48488e-07
	protein amino acid phosphorylation	1.15255e-05	protein complex assembly	7.11069e-07
	response to inorganic substance	1.18811e-05	protein complex biogenesis	7.11069e-07
	perinuclear region of cytoplasm	1.21858e-05	regulation of cell adhesion	7.1164e-07
	cell death	1.30499e-05	positive regulation of programmed cell death	7.47521e-07
	purine nucleoside binding	1.4196e-05	positive regulation of cell communication	7.69071e-07
	cell cycle	1.44508e-05	positive regulation of cell differentiation	8.458e-07
	Leukocyte transendothelial migration	1.47265e-05	response to corticosteroid stimulus	8.94122e-07
	response to abiotic stimulus	1.51426e-05	positive regulation of cell death	9.74868e-07
	protein kinase binding	1.6587e-05	aging	1.14681e-06
	embryonic development ending in birth or egg hatching	1.68157e-05	response to vitamin	1.19835e-06
	cell activation	1.75696e-05	response to molecule of bacterial origin	1.25408e-06
	Protein phosphorylation	1.79731e-05	regulation of protein amino acid phosphorylation	1.27732e-06
	membrane-bounded vesicle	1.81051e-05	Thyroid cancer	1.38666e-06
	adenyl nucleotide binding	1.9418e-05	positive regulation of transcription factor activity	1.40703e-06
	regulation of kinase activity	1.96783e-05	regulation of leukocyte activation	1.45331e-06
	death	1.98753e-05	response to metal ion	1.51806e-06
	nucleoside binding	2.00266e-05	positive regulation of apoptosis	1.53885e-06
	vesicle	2.09408e-05	response to lipopolysaccharide	1.8349e-06
	cell-cell signaling	2.1115e-05	promoter binding	1.868e-06
	forebrain development	2.24279e-05	regulation of epithelial cell proliferation	2.31879e-06
	cell leading edge	2.27614e-05	protein kinase cascade	2.40429e-06
	cell cycle process	2.4676e-05	cellular response to insulin stimulus	2.58738e-06
	regulation of cell motion	2.52916e-05	response to glucocorticoid stimulus	2.59496e-06
	regulation of cell migration	2.71453e-05	chemical homeostasis	2.73408e-06
	cytoplasmic membrane-bounded vesicle	3.16232e-05	cell migration	2.85577e-06
	protein kinase cascade	3.28164e-05	cellular chemical homeostasis	2.98467e-06
	Oncogenesis	3.35433e-05	cell projection	3.12687e-06
	behavior	3.58301e-05	cytoskeletal protein binding	3.20691e-06
	T cell receptor signaling pathway	3.69287e-05	Focal adhesion	3.21385e-06
	purine ribonucleotide binding	3.69977e-05	lymphocyte differentiation	3.25059e-06
	ribonucleotide binding	3.69977e-05	cell morphogenesis	3.53164e-06
	intracellular transport	3.73461e-05	regulation of protein kinase cascade	3.57171e-06
	positive regulation of protein amino acid phosphorylation	3.85764e-05	tissue remodeling	3.74894e-06
	negative regulation of macromolecule biosynthetic process	3.92758e-05	regulation of blood pressure	3.80337e-06
	response to ethanol	4.15323e-05	negative regulation of cell proliferation	3.94247e-06
	leukocyte activation	4.17169e-05	protein complex binding	4.01947e-06
	Focal adhesion	4.29639e-05	cell motility	4.06503e-06
	response to wounding	4.39856e-05	localization of cell	4.06503e-06
	5q31-q32	4.50698e-05	cellular ion homeostasis	4.13918e-06
	negative regulation of cellular protein metabolic process	4.53259e-05	regulation of lymphocyte activation	4.13981e-06
	enzyme linked receptor protein signaling pathway	4.58267e-05	Adherens junction	4.25668e-06
	extracellular region part	4.68948e-05	positive regulation of immune system process	4.28613e-06
	11q13	5.13802e-05	monosaccharide metabolic process	4.28726e-06
	negative regulation of biosynthetic process	5.17865e-05	positive regulation of signal transduction	4.30319e-06
	blastocyst formation	5.32144e-05	regulation of angiogenesis	4.64992e-06
	ATP binding	5.46169e-05	lymphocyte activation	4.92631e-06
	establishment of protein localization	5.52884e-05	blood vessel morphogenesis	5.06337e-06
	cellular di-, tri-valent inorganic cation homeostasis	5.5324e-05	cellular component morphogenesis	5.24063e-06
	positive regulation of locomotion	5.65464e-05	regulation of binding	5.41838e-06
	11p15.5	5.74936e-05	regulation of system process	5.46222e-06
	regulation of binding	5.86795e-05	regulation of transferase activity	5.56353e-06
	positive regulation of response to stimulus	5.99137e-05	extracellular space	5.64701e-06
	negative regulation of cellular biosynthetic process	6.05123e-05	positive regulation of multicellular organismal process	5.9765e-06
	membrane raft	6.07154e-05	positive regulation of response to stimulus	6.04918e-06
	negative regulation of phosphate metabolic process	6.18877e-05	negative regulation of cell differentiation	6.08796e-06
	negative regulation of phosphorus metabolic process	6.18877e-05	response to estradiol stimulus	6.12096e-06
	Neurotrophin signaling pathway	6.38433e-05	integral to plasma membrane	6.43484e-06
	regulation of protein kinase activity	6.55336e-05	negative regulation of neuron apoptosis	6.58209e-06
	lymphocyte activation	6.8217e-05	regulation of cytokine biosynthetic process	6.62436e-06
	negative regulation of phosphorylation	7.02741e-05	regulation of kinase activity	7.16539e-06
	response to drug	7.08322e-05	regulation of T cell activation	7.54769e-06
	phosphoinositide metabolic process	7.28973e-05	ion homeostasis	8.08801e-06
	nucleoplasm	7.34742e-05	response to organic cyclic substance	8.16019e-06
	negative regulation of protein metabolic process	7.35594e-05	cell cycle	8.19721e-06
	protein localization	7.43726e-05	actin cytoskeleton organization	8.60682e-06
	cytoplasmic vesicle	7.66204e-05	regulation of cellular component size	8.95488e-06
	positive regulation of cell communication	7.94316e-05	response to reactive oxygen species	9.21831e-06
	negative regulation of molecular function	8.52209e-05	cell-matrix adhesion	9.47138e-06
	leukocyte differentiation	8.63152e-05	positive regulation of kinase activity	1.01291e-05
	cation homeostasis	8.7095e-05	protein dimerization activity	1.20215e-05
	positive regulation of protein metabolic process	8.8575e-05	hexose metabolic process	1.21178e-05
	nuclear envelope	8.86511e-05	response to hydrogen peroxide	1.3548e-05
	negative regulation of cell proliferation	8.95582e-05	regulation of protein kinase activity	1.37263e-05
	positive regulation of signal transduction	9.03653e-05	actin filament-based process	1.37713e-05
	positive regulation of phosphorus metabolic process	9.07921e-05	cellular homeostasis	1.46718e-05
	positive regulation of phosphate metabolic process	9.07921e-05	vesicle-mediated transport	1.47729e-05
	cellular component morphogenesis	9.23711e-05	intrinsic to plasma membrane	1.52665e-05
	organelle membrane	9.35589e-05	negative regulation of transport	1.55258e-05
	adenyl ribonucleotide binding	9.48913e-05	response to organic nitrogen	1.55878e-05
	protein transport	9.50976e-05	cell-substrate adhesion	1.59014e-05
	positive regulation of cell migration	9.99017e-05	negative regulation of biosynthetic process	1.69427e-05
	Chronic myeloid leukemia	0.000101871	Small cell lung cancer	1.73033e-05
	positive regulation of lipid metabolic process	0.000102511	negative regulation of macromolecule biosynthetic process	1.79856e-05
	pallium development	0.000102511	Cell cycle control	1.85745e-05
	cerebral cortex development	0.000104333	di-, tri-valent inorganic cation homeostasis	1.91673e-05
	10q24	0.000108737	positive regulation of protein kinase activity	2.00908e-05
	positive regulation of phosphorylation	0.000110003	positive regulation of transferase activity	2.24203e-05
	lipid biosynthetic process	0.000110823	regulation of growth	2.45466e-05
	blood vessel morphogenesis	0.000118507	transcription activator activity	2.49522e-05
	regulation of hydrolase activity	0.000120701	positive regulation of cell activation	2.63634e-05
	protein homodimerization activity	0.000126034	inflammatory response	2.78899e-05
	response to oxygen levels	0.000126338	kinase binding	2.8201e-05
	response to metal ion	0.000127416	regulation of organelle organization	2.83907e-05
	cellular protein complex assembly	0.000140898	regulation of gene-specific transcription	2.86174e-05
	positive regulation of protein modification process	0.000143164	cellular cation homeostasis	2.88236e-05
	positive regulation of immune system process	0.000145039	neuron projection	2.98323e-05
	regulation of DNA metabolic process	0.000151492	cellular response to stress	3.14884e-05
	organophosphate metabolic process	0.000152036	response to cytokine stimulus	3.16455e-05
	14q12-q13	0.000152254	regulation of cell size	3.43829e-05
	transcription factor binding	0.000152334	regulation of cell cycle	3.49361e-05
	Kinase	0.000154511	8p11.2	3.51962e-05
	response to steroid hormone stimulus	0.000162116	regeneration	3.68683e-05
	Protein kinase	0.000164259	cellular di-, tri-valent inorganic cation homeostasis	3.80359e-05
	telencephalon development	0.000165799	positive regulation of gene-specific transcription	4.02289e-05
	di-, tri-valent inorganic cation homeostasis	0.000166117	non-membrane-bounded organelle	4.17341e-05
	leukocyte proliferation	0.000169732	intracellular non-membrane-bounded organelle	4.17341e-05
	mononuclear cell proliferation	0.000169732	myeloid leukocyte activation	4.3587e-05
	22q13.1	0.000180739	cell cycle process	4.43346e-05
	response to nutrient levels	0.000182499	protein homodimerization activity	4.55659e-05
	collagen metabolic process	0.000186683	negative regulation of cellular biosynthetic process	4.57457e-05
	activation of pro-apoptotic gene products	0.000187729	muscle cell differentiation	4.66496e-05
	programmed cell death	0.000188032	regulation of DNA binding	4.66496e-05
	Golgi apparatus	0.000199769	regulation of leukocyte proliferation	4.74132e-05
	Protein modification	0.000212622	regulation of mononuclear cell proliferation	4.74132e-05
	Melanoma	0.000217008	positive regulation of cellular protein metabolic process	5.07918e-05
	phospholipid metabolic process	0.000226503	regulation of oxidoreductase activity	5.09194e-05
	response to extracellular stimulus	0.000233167	liver development	5.16167e-05
	tube development	0.000233167	cellular response to hormone stimulus	5.20395e-05
	positive regulation of cellular protein metabolic process	0.000236061	regulation of transcription factor activity	5.63226e-05
	defense response	0.000257901	membrane-bounded vesicle	5.74446e-05
	soluble fraction	0.000270733	glucose metabolic process	5.76456e-05
	negative regulation of protein amino acid phosphorylation	0.000274664	cytoplasmic membrane-bounded vesicle	5.93114e-05
	apoptosis	0.000277743	T cell activation	6.01837e-05
	lymphocyte proliferation	0.000280902	nucleoplasm part	6.1359e-05
	forebrain cell migration	0.000288891	positive regulation of protein metabolic process	6.54533e-05
	Prostate cancer	0.000298666	macromolecular complex subunit organization	6.73687e-05
	cytoplasmic vesicle part	0.000300154	positive regulation of response to external stimulus	6.76528e-05
	lamellipodium	0.000306889	extracellular matrix organization	7.13466e-05
	3q21	0.000310134	positive regulation of transport	7.26821e-05
	extracellular space	0.000317741	regulation of cellular localization	7.37806e-05
	positive regulation of protein kinase cascade	0.000318354	cation homeostasis	7.54037e-05
	positive regulation of multicellular organismal process	0.000319588	respiratory system development	7.54178e-05
	response to hypoxia	0.000322534	negative regulation of gene expression	7.64923e-05
	positive regulation of cell motion	0.000324606	Non-receptor tyrosine protein kinase	7.75474e-05
	external side of plasma membrane	0.0003249	positive regulation of lymphocyte activation	7.96841e-05
	endoplasmic reticulum	0.000326779	Prostate cancer	8.00261e-05
	fat cell differentiation	0.000335774	chromatin modification	8.25443e-05
	regulation of smooth muscle cell proliferation	0.000340863	positive regulation of leukocyte migration	8.26598e-05
	hemopoiesis	0.000349494	positive regulation of protein kinase cascade	8.45074e-05
	plasma membrane	0.000370075	11p15.5	8.61e-05
	regulation of peptidyl-tyrosine phosphorylation	0.000375963	positive regulation of cytokine production	8.79412e-05
	tube morphogenesis	0.000395908	regulation of immunoglobulin production	9.00109e-05
	blastocyst development	0.000398991	axon	9.00553e-05
	regulation of cell growth	0.000405258	RNA biosynthetic process	9.16042e-05
	Angiogenesis	0.000405758	regulation of striated muscle cell differentiation	9.20284e-05
	cellular chemical homeostasis	0.000411421	membrane raft	9.27732e-05
	negative regulation of catalytic activity	0.000420799	positive regulation of cytokine biosynthetic process	9.39823e-05
	cellular lipid catabolic process	0.000422997	transcription, DNA-dependent	9.46485e-05
	ErbB signaling pathway	0.000424838	protein tyrosine kinase activity	9.47435e-05
	Adherens junction	0.000451495	regulation of lymphocyte proliferation	9.56261e-05
	Small cell lung cancer	0.000472725	actin cytoskeleton	9.97791e-05
	vesicle-mediated transport	0.000477742	Intracellular signaling cascade	0.000100005
	respiratory system development	0.000494156	negative regulation of multicellular organismal process	0.000100747
	vesicle membrane	0.000495414	Viral myocarditis	0.000101083
	RNA polymerase II transcription factor activity	0.000501693	macromolecular complex assembly	0.000102537
	cellular metal ion homeostasis	0.000535435	regulation of lipid biosynthetic process	0.0001051
	multicellular organismal metabolic process	0.000537584	negative regulation of phosphorylation	0.0001051
	glycerolipid metabolic process	0.000538099	respiratory tube development	0.000107196
	response to acid	0.000540186	positive regulation of leukocyte activation	0.000112737
	positive regulation of hydrolase activity	0.000543356	Colorectal cancer	0.000117511
	cellular ion homeostasis	0.000556085	phosphorylation	0.000118974
	cell morphogenesis	0.000566202	regulation of DNA metabolic process	0.000122383
	response to corticosteroid stimulus	0.000571054	extrinsic to membrane	0.000125165
	mitotic cell cycle	0.000586644	neuron differentiation	0.000126395
	Acute myeloid leukemia	0.000595581	cytoplasmic vesicle	0.000127402
	Immunity and defense	0.000612481	lung development	0.000127807
	immune system development	0.000622915	phosphate metabolic process	0.000128918
	regulation of cell size	0.000643997	phosphorus metabolic process	0.000128918
	regulation of response to external stimulus	0.000647128	Bladder cancer	0.000131404
	positive regulation of binding	0.000675335	Pancreatic cancer	0.000138717
	T cell activation	0.000681622	locomotory behavior	0.00014379
	Endometrial cancer	0.000695225	19q13.4	0.00014483
	receptor metabolic process	0.000700576	regulation of smooth muscle cell proliferation	0.000152417
	multicellular organismal macromolecule metabolic process	0.000700576	negative regulation of transcription from RNA polymerase II promoter	0.000153246
	oligosaccharide metabolic process	0.000700576	regulation of nitric oxide biosynthetic process	0.000153787
	membrane organization	0.000701018	cell projection morphogenesis	0.000155877
	cytosolic calcium ion homeostasis	0.000704771	wound healing	0.000156923
	glycerophospholipid metabolic process	0.000704771	tube development	0.000158526
	regulation of cytokine production	0.000721761	positive regulation of protein modification process	0.000159315
	Axon guidance	0.000740713	gland development	0.000167118
	Apoptosis	0.000752765	negative regulation of cell adhesion	0.000171158
	hemopoietic or lymphoid organ development	0.00076114	immune response	0.00017586
	Wnt signaling pathway	0.000767698	vesicle	0.000183233
	small GTPase mediated signal transduction	0.000786542	skeletal system development	0.000186103
	regulation of isotype switching	0.000805504	calcium ion homeostasis	0.000186296
	General vesicle transport	0.000814465	cell adhesion	0.0001867
	locomotory behavior	0.000818712	behavior	0.000192988
	cellular homeostasis	0.00082261	regulation of cellular ketone metabolic process	0.000197492
	angiogenesis	0.000830224	regulation of cell development	0.000200771
	humoral immune response	0.000844871	negative regulation of nitrogen compound metabolic process	0.000201961
	negative regulation of axonogenesis	0.000862136	angiogenesis	0.000203812
	lipoprotein binding	0.000863657	biological adhesion	0.000204627
	regulation of isotype switching to IgG isotypes	0.000868466	intracellular receptor-mediated signaling pathway	0.000206352
	cell surface	0.000873281	Ras protein signal transduction	0.000208712
	positive regulation of gene-specific transcription	0.00087546	cell projection organization	0.000210062
	protein complex binding	0.000882216	Endometrial cancer	0.000217697
	adherens junction	0.000904312	neuron projection development	0.00021844
	signal complex assembly	0.000920286	cell part morphogenesis	0.00021844
	trophectodermal cell differentiation	0.000920286	regulation of peptidyl-tyrosine phosphorylation	0.000220381
	telencephalon cell migration	0.000920286	cytoskeleton	0.000221159
	lipoprotein particle clearance	0.000920286	protein kinase binding	0.000221247
	protein kinase activity	0.000942203	regulation of endocytosis	0.000229019
	Other extracellular matrix	0.000944914	regulation of establishment of protein localization	0.000231964
	endocytic vesicle	0.000953395	negative regulation of transcription, DNA-dependent	0.000237492
	inflammatory response	0.000956796	response to temperature stimulus	0.000242299
	cellular macromolecular complex subunit organization	0.000968214	positive regulation of smooth muscle cell proliferation	0.000242899
	internal side of plasma membrane	0.000973406	regulation of receptor biosynthetic process	0.000249384
	positive regulation of transferase activity	0.000975365	neuron development	0.000250354
	negative regulation of transcription	0.00099928	basolateral plasma membrane	0.000254986
			regulation of endothelial cell migration	0.000255482
			mitotic cell cycle	0.000259519
			Signaling molecule	0.000265737
			positive regulation of T cell activation	0.000267194
			negative regulation of RNA metabolic process	0.000282006
			death	0.000285262
			positive regulation of growth	0.000288474
			regulation of cellular component biogenesis	0.000290105
			negative regulation of phosphorus metabolic process	0.000305754
			negative regulation of phosphate metabolic process	0.000305754
			cellular calcium ion homeostasis	0.000305865
			p53 pathway feedback loops 2	0.000309646
			non-membrane spanning protein tyrosine kinase activity	0.000320492
			striated muscle cell differentiation	0.00032603
			cellular metal ion homeostasis	0.000332968
			intracellular transport	0.000333858
			neuron projection morphogenesis	0.000346527
			protein amino acid phosphorylation	0.000351621
			regulation of vesicle-mediated transport	0.000356507
			heterocycle biosynthetic process	0.000359794
			negative regulation of nucleobase, nucleoside, nucleotide and nucleic acid metabolic process	0.00036322
			4q21	0.00036539
			metal ion homeostasis	0.000365563
			negative regulation of response to stimulus	0.000369075
			transcription factor complex	0.000373476
			Cell cycle	0.000374063
			response to osmotic stress	0.00037602
			cytokine-mediated signaling pathway	0.000376724
			cell death	0.000384884
			response to oxidative stress	0.000388509
			Allograft rejection	0.00039626
			Oncogenesis	0.00040228
			regulation of skeletal muscle tissue development	0.000402739
			negative regulation of cell motion	0.000404686
			regulation of leukocyte migration	0.000409372
			regulation of cytoskeleton organization	0.000413086
			nucleoside binding	0.000413695
			cell morphogenesis involved in differentiation	0.000415307
			positive regulation of angiogenesis	0.000420952
			positive regulation of oxidoreductase activity	0.000420952
			organ regeneration	0.000420952
			regulation of DNA recombination	0.000420952
			positive regulation of mononuclear cell proliferation	0.000422491
			positive regulation of leukocyte proliferation	0.000422491
			integrin binding	0.000422936
			regulation of fatty acid metabolic process	0.000423687
			microsome	0.000429848
			Signaling in Immune system	0.000432953
			positive regulation of phosphorylation	0.000441524
			cofactor biosynthetic process	0.000441524
			defense response	0.000451463
			regulation of smooth muscle cell migration	0.000452399
			regulation of muscle cell differentiation	0.000453837
			regulation of immune effector process	0.000454554
			soluble fraction	0.000481131
			positive regulation of lipid metabolic process	0.000490497
			Angiogenesis	0.000496321
			purine nucleoside binding	0.000500288
			protein oligomerization	0.000510136
			cofactor metabolic process	0.000523698
			positive regulation of cell cycle	0.000563919
			negative regulation of response to external stimulus	0.000579228
			regulation of striated muscle tissue development	0.000579228
			activation of protein kinase activity	0.000582308
			regulation of protein transport	0.000582308
			regulation of protein localization	0.000582394
			vesicular fraction	0.00059504
			cell cycle phase	0.00059797
			regulation of inflammatory response	0.00066337
			regulation of cyclin-dependent protein kinase activity	0.000664485
			T cell differentiation in the thymus	0.000669034
			T cell differentiation	0.000688623
			nucleolus	0.000691847
			regulation of synapse structure and activity	0.000701837
			positive regulation of nitric oxide biosynthetic process	0.00071007
			T cell receptor signaling pathway	0.000763531
			regulation of secretion	0.000766706
			regulation of B cell activation	0.000781797
			regulation of muscle development	0.000781797
			leukocyte proliferation	0.000785847
			mononuclear cell proliferation	0.000785847
			positive regulation of phosphate metabolic process	0.000813618
			positive regulation of phosphorus metabolic process	0.000813618
			neuromuscular process	0.000818965
			regulation of T cell proliferation	0.000818965
			Protein kinase	0.000843507
			endomembrane system	0.000857089
			membrane invagination	0.000871559
			endocytosis	0.000871559
			22q12.2	0.000871893
			response to calcium ion	0.000881559
			positive regulation of lymphocyte proliferation	0.000881559
			negative regulation of transcription	0.000883532
			transcription factor binding	0.000884299
			positive regulation of NF-kappaB transcription factor activity	0.000910377
			regulation of production of molecular mediator of immune response	0.000910377
			actin binding	0.000916992
			positive regulation of protein amino acid phosphorylation	0.00093416
			Integrin signalling pathway	0.000936716
			epithelial cell differentiation	0.00096546
			regulation of isotype switching	0.000976765
			positive regulation of endothelial cell migration	0.000976765
			negative regulation of protein metabolic process	0.000988853
			12q24.31	0.000989904
			adenyl nucleotide binding	0.000992376
