# Supplementary material for: Transcriptional changes associated with resistance to inhibitors of epidermal growth factor receptor revealed using metaanalysis
Source: BMC Cancer. 2015 May 7;15:369. doi: 10.1186/s12885-015-1337-3 (PMC4430867; doi:10.1186/s12885-015-1337-3)
Supplement: Additional file 4: — Ontological categories characteristically expressed in Erlotinib-sensitive vs. resistant cell lines. [file 12885_2015_1337_MOESM4_ESM.zip › 12885_2015_1337_add4.xlsx]

## Sheet: Sheet1
	Erlotinib: Overexpression in sensitive cells		Overexpressed in resistant cells
	Supplement 4
	Term	p_Value	Term	p_Value
	translation	5.59931e-62	cytosol	2.97895e-20
	translational elongation	6.3242e-45	translational elongation	3.06139e-18
	structural constituent of ribosome	1.00622e-43	structural constituent of ribosome	3.36579e-18
	cytosol	3.65675e-41	ribosomal subunit	3.49415e-17
	ribosome	4.50158e-41	cytosolic ribosome	2.3825e-16
	3' -UTR-mediated translational regulation	3.80663e-40	mitochondrion	1.45674e-15
	ribonucleoprotein complex	5.00288e-40	Ribosome	2.56682e-14
	Ribosome	4.58061e-37	ribosome	2.59877e-14
	ribosomal subunit	9.86005e-36	Influenza Infection	4.16462e-14
	Protein biosynthesis	1.99592e-33	intracellular non-membrane-bounded organelle	8.22539e-13
	cytosolic ribosome	2.66214e-33	non-membrane-bounded organelle	8.22539e-13
	Gene Expression	8.43296e-32	cytosolic part	9.71899e-13
	Metabolism of proteins	5.40003e-29	3' -UTR-mediated translational regulation	1.22167e-12
	Ribosomal protein	7.65545e-28	translation	1.91863e-12
	cytosolic part	1.03153e-26	organelle inner membrane	2.16438e-12
	RNA binding	2.78089e-26	mitochondrial inner membrane	7.0779e-12
	Influenza Infection	1.6055e-25	mitochondrial envelope	7.24893e-12
	ribosome biogenesis	6.5868e-21	Ribosomal protein	1.0759e-10
	ribonucleoprotein complex biogenesis	1.61461e-20	mitochondrial membrane	1.42548e-10
	ncRNA metabolic process	4.66274e-19	oxidative phosphorylation	1.49223e-10
	large ribosomal subunit	8.36142e-19	hydrogen ion transmembrane transporter activity	1.75098e-10
	structural molecule activity	1.32883e-18	mitochondrial part	3.10994e-10
	membrane-enclosed lumen	2.9939e-18	generation of precursor metabolites and energy	3.35229e-10
	small ribosomal subunit	1.1462e-17	Oxidoreductase	6.64505e-10
	cytosolic large ribosomal subunit	6.68743e-17	ribonucleoprotein complex	1.87689e-09
	organelle lumen	1.88447e-16	cytosolic small ribosomal subunit	2.19657e-09
	intracellular organelle lumen	1.96352e-16	organelle envelope	2.66165e-09
	cytosolic small ribosomal subunit	3.28658e-16	Metabolism of proteins	2.71878e-09
	non-membrane-bounded organelle	4.36632e-16	envelope	3.11418e-09
	intracellular non-membrane-bounded organelle	4.36632e-16	large ribosomal subunit	3.3589e-09
	RNA processing	1.17112e-15	organelle membrane	3.82466e-09
	Nucleic acid binding	2.86192e-15	Dehydrogenase	3.86504e-09
	Protein metabolism and modification	5.21911e-15	Oxidative phosphorylation	4.21187e-09
	rRNA metabolic process	8.46766e-15	monovalent inorganic cation transmembrane transporter activity	6.02955e-09
	ncRNA processing	4.56468e-14	structural molecule activity	1.32526e-08
	rRNA processing	9.36172e-14	mitotic cell cycle	3.16409e-08
	translation factor activity, nucleic acid binding	2.06448e-11	small ribosomal subunit	3.3226e-08
	mitochondrion	2.39512e-10	cytosolic large ribosomal subunit	6.48683e-08
	nuclear lumen	3.02828e-10	mitochondrial membrane part	8.17173e-08
	Translation factor	1.19037e-09	ATP synthesis coupled proton transport	1.27972e-07
	nucleolus	1.19392e-09	energy coupled proton transport, down electrochemical gradient	1.27972e-07
	translation initiation factor activity	1.95526e-09	Protein biosynthesis	1.56704e-07
	Translation initiation factor	2.4231e-09	Reductase	1.61809e-07
	Synthase and synthetase	3.4087e-09	oxidation reduction	2.68517e-07
	regulation of programmed cell death	3.3102e-08	Diabetes pathways	5.44791e-07
	regulation of translation	3.68541e-08	respiratory chain	7.98864e-07
	regulation of apoptosis	3.82519e-08	proton-transporting two-sector ATPase complex	8.57217e-07
	regulation of cell death	3.99923e-08	Parkinson's disease	1.25031e-06
	mitochondrial part	6.81632e-08	cell cycle	1.44712e-06
	ribosomal small subunit biogenesis	1.61477e-07	Gene Expression	1.52961e-06
	ligase activity, forming aminoacyl-tRNA and related compounds	1.9793e-07	Integration of energy metabolism	1.5637e-06
	ligase activity, forming carbon-oxygen bonds	1.9793e-07	membrane-enclosed lumen	2.20161e-06
	aminoacyl-tRNA ligase activity	1.9793e-07	ion transmembrane transport	2.57753e-06
	organelle envelope	2.02185e-07	Huntington's disease	4.21721e-06
	glycolysis	2.0985e-07	energy derivation by oxidation of organic compounds	4.89088e-06
	envelope	2.33391e-07	cell cycle process	5.15362e-06
	Translational regulation	2.85893e-07	Oxidative phosphorylation	5.28879e-06
	7q22.1	3.47009e-07	actin cytoskeleton	5.32334e-06
	mitochondrion organization	5.37757e-07	intracellular organelle lumen	5.56035e-06
	Aminoacyl-tRNA synthetase	7.29798e-07	11q13	5.62442e-06
	7q11.23	7.75655e-07	inorganic cation transmembrane transporter activity	5.63839e-06
	regulation of cellular protein metabolic process	7.86505e-07	RNA binding	5.89102e-06
	tRNA metabolic process	7.93103e-07	17q25	6.66652e-06
	tRNA aminoacylation for protein translation	9.47995e-07	organelle lumen	6.82201e-06
	amino acid activation	9.47995e-07	M phase of mitotic cell cycle	9.09454e-06
	tRNA aminoacylation	9.47995e-07	proton transport	1.11515e-05
	glucose catabolic process	9.94014e-07	cellular respiration	1.34192e-05
	macromolecular complex assembly	1.05061e-06	mitosis	1.48073e-05
	monosaccharide catabolic process	1.09238e-06	nuclear division	1.48073e-05
	mitochondrial matrix	1.10759e-06	organelle fission	1.5163e-05
	mitochondrial lumen	1.10759e-06	hydrogen transport	1.73808e-05
	rRNA metabolism	1.47293e-06	electron transport chain	1.80547e-05
	ribosomal large subunit biogenesis	1.53921e-06	mitochondrial respiratory chain	2.42552e-05
	Glycolysis	1.90486e-06	cell cycle phase	2.93179e-05
	pigment granule	2.21169e-06	regulation of apoptosis	3.36115e-05
	melanosome	2.21169e-06	regulation of cell death	3.36634e-05
	7p15	2.53427e-06	cofactor binding	3.93535e-05
	macromolecular complex subunit organization	2.56488e-06	Alzheimer's disease	4.08774e-05
	Chaperone	2.75468e-06	oxidoreductase activity, acting on NADH or NADPH, quinone or similar compound as acceptor	4.16437e-05
	hexose catabolic process	3.1155e-06	proton-transporting two-sector ATPase complex, proton-transporting domain	4.79078e-05
	Metabolism of carbohydrates	3.29742e-06	mitochondrial proton-transporting ATP synthase complex	4.79207e-05
	cell redox homeostasis	3.52706e-06	regulation of programmed cell death	4.85568e-05
	Aminoacyl-tRNA biosynthesis	4.139e-06	Histone	5.10684e-05
	nuclear envelope	4.51399e-06	M phase	6.68814e-05
	posttranscriptional regulation of gene expression	4.77226e-06	vesicular fraction	7.58268e-05
	cellular carbohydrate catabolic process	5.06793e-06	DNA packaging	8.37114e-05
	6q25.3	5.6451e-06	positive regulation of apoptosis	8.47275e-05
	cellular macromolecular complex subunit organization	5.7073e-06	cell division	9.0742e-05
	negative regulation of programmed cell death	6.71539e-06	microsome	9.1049e-05
	regulation of translational initiation	7.1601e-06	nucleoside triphosphate biosynthetic process	9.49751e-05
	protein complex assembly	7.2338e-06	positive regulation of programmed cell death	0.000102335
	protein complex biogenesis	7.2338e-06	oxidoreductase activity, acting on NADH or NADPH	0.000107168
	negative regulation of cell death	7.31091e-06	negative regulation of protein modification process	0.000108745
	alcohol catabolic process	9.11285e-06	proton-transporting ATP synthase complex	0.000111963
	negative regulation of apoptosis	9.57424e-06	positive regulation of cell death	0.000115855
	cellular macromolecular complex assembly	1.08053e-05	ATP biosynthetic process	0.000138638
	tRNA binding	1.12077e-05	Pathogenic Escherichia coli infection	0.000139807
	endomembrane system	1.24767e-05	cytoskeleton	0.000153408
	generation of precursor metabolites and energy	1.55145e-05	proton-transporting ATPase activity, rotational mechanism	0.000162976
	Amino acid activation	1.93926e-05	purine ribonucleoside triphosphate biosynthetic process	0.000164608
	translational initiation	2.22008e-05	mitochondrial lumen	0.000186089
	GTPase activity	2.75e-05	mitochondrial matrix	0.000186089
	organellar ribosome	4.03248e-05	ribonucleoside triphosphate biosynthetic process	0.000189162
	mitochondrial ribosome	4.03248e-05	purine nucleoside triphosphate biosynthetic process	0.000189162
	cellular protein complex assembly	4.15669e-05	negative regulation of molecular function	0.000190372
	anti-apoptosis	4.41818e-05	Hydrogen transporter	0.000195862
	protein targeting	4.46075e-05	oxidoreductase activity, acting on diphenols and related substances as donors	0.00022074
	eukaryotic translation initiation factor 3 complex	5.30768e-05	NADH dehydrogenase (ubiquinone) activity	0.000229652
	cell death	6.76152e-05	NADH dehydrogenase activity	0.000229652
	enzyme binding	6.80649e-05	NADH dehydrogenase (quinone) activity	0.000229652
	carbohydrate catabolic process	7.50109e-05	mitochondrial ATP synthesis coupled electron transport	0.000279954
	response to unfolded protein	7.68999e-05	ATP synthesis coupled electron transport	0.000279954
	Synthetase	8.25507e-05	nucleosome	0.000297724
	intracellular protein transport	8.43081e-05	protein-DNA complex	0.000314713
	Chaperonin	8.53085e-05	vacuole	0.000315188
	death	8.71085e-05	apicolateral plasma membrane	0.000319898
	Glycolysis	9.47105e-05	respiratory electron transport chain	0.000320538
	cell proliferation	9.84633e-05	epithelium development	0.000338149
	programmed cell death	0.000100948	Cell Cycle, Mitotic	0.000343191
	1p36.3-p36.2	0.000114935	programmed cell death	0.000366265
	intracellular transport	0.000122091	anaphase-promoting complex-dependent proteasomal ubiquitin-dependent protein catabolic process	0.00037983
	positive regulation of apoptosis	0.000127632	negative regulation of ubiquitin-protein ligase activity during mitotic cell cycle	0.00037983
	cellular protein localization	0.00013654	apoptosis	0.000400417
	RNA helicase	0.000141638	response to organic substance	0.000422548
	positive regulation of programmed cell death	0.000153206	phosphorus metabolic process	0.000423781
	nucleotide binding	0.000164005	phosphate metabolic process	0.000423781
	cellular macromolecule localization	0.000164663	nucleotide binding	0.000447008
	Glycolysis / Gluconeogenesis	0.000171121	Electron transport	0.000468187
	positive regulation of cell death	0.000172445	negative regulation of protein ubiquitination	0.000475864
	Cell cycle	0.000184602	negative regulation of ubiquitin-protein ligase activity	0.000526878
	apoptosis	0.00018751	negative regulation of ligase activity	0.000526878
	regulation of cell proliferation	0.000213693	apical junction complex	0.000616338
	rRNA binding	0.000217986	positive regulation of ubiquitin-protein ligase activity during mitotic cell cycle	0.000616935
	tRNA metabolism	0.000222243	purine ribonucleoside triphosphate metabolic process	0.000637289
	kinase binding	0.00022883	ribonucleoprotein binding	0.000645537
	eukaryotic translation initiation factor 4F complex	0.000242376	identical protein binding	0.000666255
	RNA splicing, via transesterification reactions	0.000261995	response to virus	0.000673089
	nuclear mRNA splicing, via spliceosome	0.000261995	14q11.2	0.000681889
	RNA splicing, via transesterification reactions with bulged adenosine as nucleophile	0.000261995	negative regulation of cellular protein metabolic process	0.000695487
	7p22	0.000264305	hydrogen ion transporting ATP synthase activity, rotational mechanism	0.000698593
	12q21.2	0.000264305	ribonucleoside triphosphate metabolic process	0.000712637
	Pathogenic Escherichia coli infection	0.000318838	11q23.3	0.000720581
	purine nucleotide binding	0.000356512	Protein metabolism and modification	0.000737628
	identical protein binding	0.000363761	proteasomal protein catabolic process	0.000794199
	purine ribonucleotide binding	0.000375225	proteasomal ubiquitin-dependent protein catabolic process	0.000794199
	ribonucleotide binding	0.000375225	positive regulation of ubiquitin-protein ligase activity	0.000836594
	22q13.1	0.000382015	coenzyme binding	0.000893317
	regulation of cell motion	0.000384788	nucleobase, nucleoside and nucleotide biosynthetic process	0.000953078
	Synthase	0.000390161	nucleobase, nucleoside, nucleotide and nucleic acid biosynthetic process	0.000953078
	soluble fraction	0.000401419	chromatin assembly	0.000963117
	purine NTP-dependent helicase activity	0.000419962	regulation of ubiquitin-protein ligase activity during mitotic cell cycle	0.000969087
	ATP-dependent helicase activity	0.000419962	ATPase activity, coupled to transmembrane movement of ions	0.000981712
	monosaccharide metabolic process	0.000421155
	Protein folding	0.000435715
	intramolecular oxidoreductase activity	0.000438594
	mRNA metabolic process	0.000451226
	protein folding	0.000473388
	response to protein stimulus	0.000483043
	regulation of cell cycle	0.000485199
	response to inorganic substance	0.000486228
	11p13	0.000493595
	proteasome complex	0.000545778
	negative regulation of cellular protein metabolic process	0.000618837
	glucose metabolic process	0.000635495
	ribonucleoprotein complex assembly	0.000667177
	hexose metabolic process	0.000780456
	polyamine metabolic process	0.000837026
	organelle membrane	0.000849229
	mitochondrial envelope	0.000902898
	nucleoplasm	0.000938855
	cellular homeostasis	0.000945108
	chaperonin-containing T-complex	0.000957666
	helicase activity	0.000969073
