# Supplementary material for: Transcriptional changes associated with resistance to inhibitors of epidermal growth factor receptor revealed using metaanalysis
Source: BMC Cancer. 2015 May 7;15:369. doi: 10.1186/s12885-015-1337-3 (PMC4430867; doi:10.1186/s12885-015-1337-3)
Supplement: Additional file 5: — Ontological categories characteristically expressed in Gefitinib-sensitive vs. resistant cell lines. [file 12885_2015_1337_MOESM5_ESM.zip › 12885_2015_1337_add5.xlsx]

## Sheet: Sheet1
	Gefitinib: Overexpressed in sensitive cells		Overexpressed in resistant cells
	Supplement 5
	Term	p-Value	Term	p-Value
	Pathways in cancer	6.83021e-14	positive regulation of biosynthetic process	1.67092e-11
	Pancreatic cancer	1.24772e-07	positive regulation of macromolecule metabolic process	3.14542e-11
	protein complex assembly	3.74688e-06	positive regulation of cellular biosynthetic process	3.46125e-11
	protein complex biogenesis	3.74688e-06	positive regulation of nitrogen compound metabolic process	1.64263e-10
	regulation of cell proliferation	3.9472e-06	positive regulation of macromolecule biosynthetic process	4.40632e-10
	Bladder cancer	7.84797e-06	response to endogenous stimulus	5.13404e-10
	regulation of protein kinase cascade	8.70068e-06	positive regulation of nucleobase, nucleoside, nucleotide and nucleic acid metabolic process	3.59657e-09
	cell adhesion	8.95837e-06	response to hormone stimulus	8.09986e-09
	biological adhesion	9.82641e-06	Pathways in cancer	1.01454e-08
	positive regulation of macromolecule metabolic process	1.0103e-05	positive regulation of transcription	1.47621e-08
	Colorectal cancer	1.4101e-05	positive regulation of gene expression	2.0681e-08
	positive regulation of developmental process	1.56233e-05	regulation of cell motion	2.48382e-08
	cell proliferation	1.5928e-05	regulation of cell proliferation	3.54584e-08
	regulation of phosphorus metabolic process	2.14401e-05	response to steroid hormone stimulus	4.50319e-08
	regulation of phosphate metabolic process	2.14401e-05	regulation of locomotion	4.50319e-08
	placenta development	2.28131e-05	hemopoietic or lymphoid organ development	6.31503e-08
	regulation of phosphorylation	2.31394e-05	response to organic substance	7.33566e-08
	macromolecular complex subunit organization	2.352e-05	regulation of cell migration	9.79031e-08
	in utero embryonic development	2.40838e-05	hemopoiesis	1.2443e-07
	regulation of transcription from RNA polymerase II promoter	2.59383e-05	regulation of phosphorylation	1.45222e-07
	forebrain development	2.62025e-05	cell activation	2.34824e-07
	regulation of protein amino acid phosphorylation	2.67071e-05	positive regulation of transcription, DNA-dependent	2.5192e-07
	regulation of lipid metabolic process	3.14159e-05	positive regulation of RNA metabolic process	2.62786e-07
	intracellular signaling cascade	3.32554e-05	positive regulation of cell migration	3.17053e-07
	regulation of cell death	3.60241e-05	positive regulation of locomotion	3.2711e-07
	10q24	3.683e-05	positive regulation of cell motion	3.2711e-07
	endomembrane system	3.68852e-05	response to nutrient levels	3.56972e-07
	homeostatic process	3.74035e-05	transmembrane receptor protein tyrosine kinase signaling pathway	3.68576e-07
	regulation of programmed cell death	3.96163e-05	immune system development	4.12135e-07
	Chronic myeloid leukemia	4.19489e-05	Thyroid cancer	6.189e-07
	negative regulation of cell death	4.39275e-05	response to extracellular stimulus	6.76439e-07
	Leukocyte transendothelial migration	6.2e-05	intracellular signaling cascade	6.8912e-07
	negative regulation of programmed cell death	6.31222e-05	negative regulation of apoptosis	8.1358e-07
	cell migration	6.31357e-05	regulation of cytokine production	9.16904e-07
	macromolecular complex assembly	6.50753e-05	leukocyte activation	9.20505e-07
	positive regulation of cell proliferation	7.34097e-05	negative regulation of programmed cell death	1.02312e-06
	Intracellular signaling cascade	7.64293e-05	negative regulation of cell death	1.20147e-06
	positive regulation of protein amino acid phosphorylation	7.86075e-05	regulation of phosphate metabolic process	1.29987e-06
	regulation of apoptosis	7.87165e-05	regulation of phosphorus metabolic process	1.29987e-06
	chordate embryonic development	8.67519e-05	regulation of neuron apoptosis	1.39364e-06
	establishment of protein localization	8.77229e-05	regulation of protein amino acid phosphorylation	1.46927e-06
	positive regulation of molecular function	0.00010021	positive regulation of cell proliferation	1.92612e-06
	positive regulation of transcription from RNA polymerase II promoter	0.000108308	positive regulation of molecular function	2.05703e-06
	anti-apoptosis	0.000114147	response to drug	2.52783e-06
	protein localization	0.000114855	extracellular region part	2.7667e-06
	cellular cation homeostasis	0.000115276	regulation of cytokine biosynthetic process	2.80929e-06
	embryonic development ending in birth or egg hatching	0.000127645	regulation of cellular protein metabolic process	3.59878e-06
	positive regulation of protein kinase cascade	0.000130066	positive regulation of developmental process	4.14182e-06
	positive regulation of cell differentiation	0.000133414	negative regulation of transport	4.86919e-06
	negative regulation of apoptosis	0.000141826	cytoskeleton organization	5.29703e-06
	3p21.3	0.000146425	anti-apoptosis	5.44237e-06
	positive regulation of macromolecule biosynthetic process	0.00014755	regulation of response to external stimulus	6.0774e-06
	5q31-q32	0.000157072	regulation of programmed cell death	6.45086e-06
	kinase binding	0.000159528	regulation of protein modification process	6.57805e-06
	purine nucleotide binding	0.000166819	Adherens junction	6.96835e-06
	chemical homeostasis	0.000169624	regulation of cell death	8.64154e-06
	cellular di-, tri-valent inorganic cation homeostasis	0.000173352	response to hypoxia	8.74079e-06
	nucleotide binding	0.000181084	response to estrogen stimulus	8.87763e-06
	positive regulation of signal transduction	0.000185276	regulation of apoptosis	9.12735e-06
	protein transport	0.000187777	leukocyte differentiation	9.38272e-06
	regulation of transferase activity	0.000192763	response to oxygen levels	9.68534e-06
	activation of pro-apoptotic gene products	0.000196633	regulation of cell activation	1.06863e-05
	regulation of cellular protein metabolic process	0.000198043	positive regulation of transcription factor activity	1.16371e-05
	purine nucleoside binding	0.000216119	enzyme binding	1.35959e-05
	positive regulation of biosynthetic process	0.00021888	cell-cell signaling	1.55098e-05
	adenyl nucleotide binding	0.000230428	positive regulation of DNA binding	1.78779e-05
	3q21	0.000230639	response to peptide hormone stimulus	1.94289e-05
	cellular component morphogenesis	0.000233801	regulation of leukocyte activation	2.86728e-05
	positive regulation of phosphate metabolic process	0.000238529	regulation of transcription from RNA polymerase II promoter	3.14898e-05
	positive regulation of phosphorus metabolic process	0.000238529	response to insulin stimulus	3.29183e-05
	Neurotrophin signaling pathway	0.000246313	response to inorganic substance	3.37257e-05
	regulation of I-kappaB kinase/NF-kappaB cascade	0.000248186	positive regulation of binding	3.40764e-05
	nucleolus	0.000252588	response to nutrient	3.69678e-05
	nucleoside binding	0.000252828	response to vitamin	3.70839e-05
	positive regulation of phosphorylation	0.000262151	protein kinase cascade	4.30143e-05
	perinuclear region of cytoplasm	0.00026694	response to corticosteroid stimulus	4.30252e-05
	positive regulation of cell communication	0.00028521	regulation of lymphocyte activation	4.85587e-05
	blastocyst formation	0.000286278	blood circulation	4.91293e-05
	cell motility	0.000324096	circulatory system process	4.91293e-05
	localization of cell	0.000324096	enzyme linked receptor protein signaling pathway	5.41477e-05
	cell motion	0.000324619	Prostate cancer	5.7353e-05
	positive regulation of lipid metabolic process	0.000344703	negative regulation of macromolecule metabolic process	5.88244e-05
	positive regulation of cellular biosynthetic process	0.000364683	cell motion	6.31257e-05
	Prostate cancer	0.00037793	Focal adhesion	7.01858e-05
	transcription activator activity	0.000398084	response to wounding	7.26804e-05
	regulation of locomotion	0.000417035	lymphocyte differentiation	7.37832e-05
	Metabolism of vitamins and cofactors	0.000428046	tissue remodeling	7.75753e-05
	Focal adhesion	0.000435184	regulation of growth	7.7712e-05
	purine ribonucleotide binding	0.000460557	positive regulation of transcription from RNA polymerase II promoter	7.89527e-05
	ribonucleotide binding	0.000460557	regulation of cell adhesion	8.53528e-05
	regulation of protein modification process	0.000489508	regulation of transferase activity	8.94727e-05
	positive regulation of nitrogen compound metabolic process	0.000489867	regulation of T cell activation	8.9577e-05
	plasma membrane part	0.000492333	response to glucocorticoid stimulus	9.05973e-05
	regulation of kinase activity	0.000494076	identical protein binding	9.84276e-05
	nuclear lumen	0.000508503	Bladder cancer	0.000102992
	Acute myeloid leukemia	0.000516619	regulation of angiogenesis	0.000108648
	ATP binding	0.000519383	positive regulation of cytokine biosynthetic process	0.000109053
	11p15.3	0.000519433	negative regulation of neuron apoptosis	0.000111349
	ErbB signaling pathway	0.000522348	11p15.5	0.000112096
	Endometrial cancer	0.00055024	response to estradiol stimulus	0.000112275
	cell fraction	0.000565683	blood vessel development	0.000124959
	Melanoma	0.000566797	Signaling in Immune system	0.000129751
	di-, tri-valent inorganic cation homeostasis	0.00056998	regulation of protein kinase activity	0.000130194
	cell projection	0.000616921	regulation of protein kinase cascade	0.000132029
	T cell receptor signaling pathway	0.000637635	regulation of kinase activity	0.000142889
	cellular homeostasis	0.00064143	response to molecule of bacterial origin	0.000144074
	identical protein binding	0.000657232	promoter binding	0.000162597
	enzyme binding	0.000668426	response to lipopolysaccharide	0.000172317
	response to ethanol	0.000686449	vasculature development	0.000177794
	negative regulation of macromolecule metabolic process	0.000687553	regulation of blood pressure	0.000182668
	positive regulation of nucleobase, nucleoside, nucleotide and nucleic acid metabolic process	0.000692405	Small cell lung cancer	0.000189946
	negative regulation of phosphate metabolic process	0.000696574	Colorectal cancer	0.000189946
	negative regulation of phosphorus metabolic process	0.000696574	regulation of epithelial cell proliferation	0.000191306
	negative regulation of phosphorylation	0.000726494	cofactor biosynthetic process	0.000197137
	regulation of cytokine production	0.000751625	cell morphogenesis	0.000200167
	adenyl ribonucleotide binding	0.000761517	cellular response to insulin stimulus	0.000200447
	16q22.1	0.000771452	protein tyrosine kinase activity	0.000210851
	regulation of peptidyl-tyrosine phosphorylation	0.00083261	Endometrial cancer	0.0002126
	17p13.2	0.00088975	cell fraction	0.000226557
	telencephalon development	0.000905682	cell cycle process	0.000231751
	regulation of binding	0.00094857	nuclear lumen	0.000242879
	negative regulation of macromolecule biosynthetic process	0.000958747	response to reactive oxygen species	0.000243209
	11p15.5	0.000963371	extracellular space	0.00024756
	regulation of T cell activation	0.000969182	cell projection	0.000249537
	endoplasmic reticulum	0.000982232	positive regulation of cellular component organization	0.000254067
	regulation of T cell proliferation	0.000982963	lymphocyte activation	0.000258365
	Oncogenesis	0.000990067	cell cycle	0.000273634
			membrane-enclosed lumen	0.000275103
			regulation of lipid metabolic process	0.000288555
			cytosol	0.000292626
			positive regulation of cell communication	0.000292972
			positive regulation of cell differentiation	0.000301707
			Intracellular signaling cascade	0.000312568
			positive regulation of multicellular organismal process	0.000317279
			response to abiotic stimulus	0.000336337
			negative regulation of phosphorylation	0.00034091
			Viral myocarditis	0.000351288
			organelle lumen	0.000354596
			aging	0.000392598
			positive regulation of catalytic activity	0.000395616
			positive regulation of kinase activity	0.00040433
			positive regulation of response to external stimulus	0.000405395
			cellular component morphogenesis	0.000432639
			positive regulation of phosphorylation	0.000440651
			vesicle-mediated transport	0.000441587
			positive regulation of signal transduction	0.000455805
			regulation of mononuclear cell proliferation	0.000475434
			regulation of leukocyte proliferation	0.000475434
			regulation of oxidoreductase activity	0.00049041
			myeloid leukocyte activation	0.00049402
			glucose metabolic process	0.00050778
			regulation of binding	0.00050778
			negative regulation of multicellular organismal process	0.00053821
			monosaccharide metabolic process	0.000540344
			skeletal system development	0.000540542
			chromatin modification	0.000548902
			regulation of immunoglobulin production	0.000552619
			regulation of cellular component size	0.000603392
			heterocycle biosynthetic process	0.000606098
			cell projection morphogenesis	0.000608947
			positive regulation of protein kinase activity	0.000623401
			response to hydrogen peroxide	0.000634959
			negative regulation of cell differentiation	0.000655697
			regulation of striated muscle cell differentiation	0.000666784
			negative regulation of response to external stimulus	0.000684826
			intracellular organelle lumen	0.00068872
			inflammatory response	0.000699321
			response to cytokine stimulus	0.000712439
			cell-matrix adhesion	0.000714663
			positive regulation of protein amino acid phosphorylation	0.000714663
			cofactor metabolic process	0.000755449
			regulation of cell size	0.000758738
			response to organic nitrogen	0.000770838
			localization of cell	0.000782341
			cell motility	0.000782341
			regulation of transcription factor activity	0.000790336
			transcription, DNA-dependent	0.000794097
			regulation of synapse structure and activity	0.000809588
			positive regulation of response to stimulus	0.000811682
			Non-receptor tyrosine protein kinase	0.00081186
			negative regulation of growth	0.00081251
			RNA biosynthetic process	0.000815536
			neuron differentiation	0.000818919
			regulation of lymphocyte proliferation	0.000842426
			positive regulation of transferase activity	0.00084309
			axon	0.0008515
			positive regulation of phosphate metabolic process	0.000864543
			positive regulation of phosphorus metabolic process	0.000864543
			Extracellular matrix protein-mediated signaling	0.000876327
			positive regulation of cellular protein metabolic process	0.000893303
			regulation of cell cycle	0.000895843
			positive regulation of cytokine production	0.000901116
			regulation of cellular localization	0.000905839
			Allograft rejection	0.000906482
			regulation of cyclin-dependent protein kinase activity	0.000907143
			regulation of nitric oxide biosynthetic process	0.000908872
			positive regulation of growth	0.000913221
			regulation of DNA binding	0.000913535
			muscle cell differentiation	0.000913535
			blood vessel morphogenesis	0.000917662
			Kinase modulator	0.000918707
			positive regulation of lymphocyte activation	0.000945353
			neuron projection development	0.000968297
			cell part morphogenesis	0.000968297
			cell proliferation	0.000981789
			negative regulation of phosphorus metabolic process	0.000985496
			negative regulation of phosphate metabolic process	0.000985496
			positive regulation of cell activation	0.000995535
