# Supplementary material for: Transcriptional changes associated with resistance to inhibitors of epidermal growth factor receptor revealed using metaanalysis
Source: BMC Cancer. 2015 May 7;15:369. doi: 10.1186/s12885-015-1337-3 (PMC4430867; doi:10.1186/s12885-015-1337-3)
Supplement: Additional file 6: — Ontological categories characteristically expressed in irreversible inhibitors-sensitive vs. resistant cell lines. [file 12885_2015_1337_MOESM6_ESM.zip]

Archive with 2 entries (2 files):
- 12885_2015_1337_add6.pdf
- 12885_2015_1337_add6.xlsx
