# Supplementary material for: Transcriptional changes associated with resistance to inhibitors of epidermal growth factor receptor revealed using metaanalysis
Source: BMC Cancer. 2015 May 7;15:369. doi: 10.1186/s12885-015-1337-3 (PMC4430867; doi:10.1186/s12885-015-1337-3)
Supplement: Additional file 6: — Ontological categories characteristically expressed in irreversible inhibitors-sensitive vs. resistant cell lines. [file 12885_2015_1337_MOESM6_ESM.zip › 12885_2015_1337_add6.xlsx]

## Sheet: Sheet1
	Irreversible: Overexpressed in sensitive cells		Overexpressed in resistant cells
	Supplement 6
	Term	p_Value	Term	p_Value
	endomembrane system	3.8134e-09	extracellular region	1.61073e-08
	Golgi apparatus	2.43004e-07	ectoderm development	3.31257e-07
	cell fraction	1.03321e-05	response to wounding	4.32083e-07
	cell division	2.14452e-05	extracellular region part	1.33048e-06
	organelle membrane	3.09937e-05	extracellular space	2.42521e-06
	nuclear envelope-endoplasmic reticulum network	5.88022e-05	epidermis development	8.36235e-06
	response to organic substance	8.10067e-05	regulation of cell proliferation	1.13255e-05
	endoplasmic reticulum membrane	0.000104702	regulation of smooth muscle cell proliferation	6.53478e-05
	Mitosis	0.000108288	wound healing	7.34306e-05
	1p22.1	0.000145241	positive regulation of smooth muscle cell proliferation	0.000185796
	endoplasmic reticulum	0.000188332	epidermal growth factor receptor binding	0.000253879
	nuclear envelope	0.000249642	apical plasma membrane	0.000309041
	cell cycle	0.00030594	Structural protein	0.00032955
	steroid metabolic process	0.000434013	apical part of cell	0.000349986
	1p22	0.000478585	plasma membrane part	0.000359644
	endoplasmic reticulum part	0.000629295	Signaling molecule	0.000415093
	membrane fraction	0.000801722	ErbB signaling pathway	0.00041837
	Select regulatory molecule	0.000952805	positive regulation of cell proliferation	0.000481415
			intrinsic to plasma membrane	0.000558454
			defense response	0.000591222
			inflammatory response	0.000916199
			integral to plasma membrane	0.000976107
