# Supplementary material for: Transcriptional changes associated with resistance to inhibitors of epidermal growth factor receptor revealed using metaanalysis
Source: BMC Cancer. 2015 May 7;15:369. doi: 10.1186/s12885-015-1337-3 (PMC4430867; doi:10.1186/s12885-015-1337-3)
Supplement: Additional file 7: — Ontological categories characteristically expressed in Cetuximab-sensitive vs. resistant cell lines. [file 12885_2015_1337_MOESM7_ESM.zip › 12885_2015_1337_add7.xlsx]

## Sheet: Sheet1
	Cetuximab: Overexpressed in sensitive cells		Overexpressed in resistant cells
	Supplement 7
	Term	P_value	Term	p_Value
	response to wounding	1.26051e-10	ectoderm development	9.24523e-10
	regulation of cell proliferation	1.59493e-09	epidermis development	1.40397e-09
	positive regulation of cell proliferation	3.53083e-07	epithelium development	1.00796e-08
	chemotaxis	8.86174e-07	epithelial cell differentiation	1.52413e-07
	taxis	8.86174e-07	keratinocyte differentiation	6.1861e-05
	cell migration	1.71494e-06	cornified envelope	6.52505e-05
	localization of cell	2.61335e-06	extracellular matrix	7.82499e-05
	cell motility	2.61335e-06	epidermal cell differentiation	0.000115825
	Cell communication	3.50583e-06	peptide cross-linking	0.000168755
	regulation of response to external stimulus	4.04943e-06	wound healing	0.000173263
	Ligand-mediated signaling	4.62634e-06	proteinaceous extracellular matrix	0.000284971
	cell motion	5.25048e-06	Cell structure and motility	0.000328057
	inflammatory response	6.53438e-06	regulation of cell proliferation	0.000430098
	wound healing	9.0785e-06	Ectoderm development	0.00055817
	immune response	9.82291e-06	12q12-q13	0.000694141
	regulation of protein amino acid phosphorylation	1.13708e-05	9q34.3	0.000717276
	Signal transduction	1.52232e-05	anchoring junction	0.000763067
	positive regulation of locomotion	1.54774e-05	transcription repressor activity	0.000843967
	Intracellular signaling cascade	2.37307e-05
	homeostatic process	2.47298e-05
	regulation of vascular endothelial growth factor production	3.19149e-05
	growth factor binding	3.30946e-05
	positive regulation of response to stimulus	3.41829e-05
	Cytokine and chemokine mediated signaling pathway	3.66834e-05
	angiogenesis	3.81348e-05
	extracellular region part	4.02401e-05
	Signaling molecule	4.99398e-05
	Cytokine-cytokine receptor interaction	5.89723e-05
	positive regulation of smooth muscle cell proliferation	6.49094e-05
	Immunity and defense	6.677e-05
	regulation of secretion	6.99747e-05
	regulation of smooth muscle cell proliferation	8.02292e-05
	positive regulation of developmental process	8.15976e-05
	positive regulation of cell motion	8.58426e-05
	behavior	8.95614e-05
	negative regulation of response to stimulus	0.000101881
	blood vessel morphogenesis	0.000114306
	chemical homeostasis	0.000141737
	cell adhesion	0.000175726
	biological adhesion	0.000176024
	blood vessel development	0.000182887
	cytokine activity	0.000194879
	cytokine-mediated signaling pathway	0.000199445
	extracellular space	0.000200813
	positive regulation of cell migration	0.000207306
	defense response	0.000208826
	regulation of cellular localization	0.000210128
	ion homeostasis	0.000210577
	locomotory behavior	0.000213382
	vasculature development	0.000240864
	cell chemotaxis	0.000246322
	regulation of inflammatory response	0.00035353
	cell activation	0.000366954
	regulation of body fluid levels	0.000422721
	positive regulation of immune system process	0.000425866
	cellular ion homeostasis	0.000435275
	positive regulation of phosphorus metabolic process	0.000497479
	positive regulation of phosphate metabolic process	0.000497479
	regulation of protein modification process	0.000505829
	Jak-STAT signaling pathway	0.000514668
	cellular chemical homeostasis	0.00053217
	positive regulation of immune response	0.000536179
	blood coagulation	0.000575458
	coagulation	0.000575458
	negative regulation of signal transduction	0.000621012
	positive regulation vascular endothelial growth factor production	0.000624329
	negative regulation of cell communication	0.000649712
	positive regulation of response to external stimulus	0.000653591
	neutrophil chemotaxis	0.00065758
	JAK-STAT cascade	0.000672093
	negative regulation of cell proliferation	0.000732773
	Hematopoietic cell lineage	0.000799289
	hemostasis	0.000871455
	12q14.2	0.000872049
	regulation of phosphate metabolic process	0.000873066
	regulation of phosphorus metabolic process	0.000873066
	positive regulation of transcription from RNA polymerase II promoter	0.000998243
