# Supplementary material for: Transcriptional changes associated with resistance to inhibitors of epidermal growth factor receptor revealed using metaanalysis
Source: BMC Cancer. 2015 May 7;15:369. doi: 10.1186/s12885-015-1337-3 (PMC4430867; doi:10.1186/s12885-015-1337-3)
Supplement: Additional file 8: — a. Cluster analysis for Erlotinib Sensitivevs.regulated analysis using DAVID software. For complete lists see Additional file 4. Additional files 8b and 8c Clusters of differentially expressed gene ontologies in irreversible inhibitor- and Cetuximab-sensitive vs. resistant cell lines, respectively. For complete lists see Additional files 6 and 7. [file 12885_2015_1337_MOESM8_ESM.zip]

Archive with 4 entries (4 files):
- 12885_2015_1337_add8a.pdf
- 12885_2015_1337_add8a.xlsx
- 12885_2015_1337_add8bc.pdf
- 12885_2015_1337_add8bc.xlsx
