# Supplementary material for: Transcriptional changes associated with resistance to inhibitors of epidermal growth factor receptor revealed using metaanalysis
Source: BMC Cancer. 2015 May 7;15:369. doi: 10.1186/s12885-015-1337-3 (PMC4430867; doi:10.1186/s12885-015-1337-3)
Supplement: Additional file 8: — a. Cluster analysis for Erlotinib Sensitivevs.regulated analysis using DAVID software. For complete lists see Additional file 4. Additional files 8b and 8c Clusters of differentially expressed gene ontologies in irreversible inhibitor- and Cetuximab-sensitive vs. resistant cell lines, respectively. For complete lists see Additional files 6 and 7. [file 12885_2015_1337_MOESM8_ESM.zip › 12885_2015_1337_add8a.xlsx]

## Sheet: Sheet1
	9a	Erlotinib
		Sensitive			Resistant
	T	Enrichment Score: 31.29	p_Value	T	Enrichment Score: 11.14	p_Value
		translation	5.59931e-62		translational elongation	3.06139e-18
		Protein biosynthesis	1.99592e-33		Metabolism of proteins	2.71878e-09
	T	Enrichment Score: 16.23			Enrichment Score: 9.32
		ribosome biogenesis	6.5868e-21		non-membrane-bounded organelle	8.22539e-13
		RNA processing	1.17112e-15	CY	cytoskeleton	0.000153408
	T	Enrichment Score: 11.73		E	Enrichment Score: 8.05
		membrane-enclosed lumen	2.9939e-18		Oxidoreductase	6.64505e-10
		nucleolus	1.19392e-09		Dehydrogenase	3.86504e-09
	T	Enrichment Score: 7.19		E	Enrichment Score: 6.26
		translation factor activity, nucleic acid binding	2.06448e-11		mitochondrion	1.45674e-15
		regulation of translational initiation	7.1601e-06		oxidative phosphorylation	1.49223e-10
	T	Enrichment Score: 6.08		E	Enrichment Score: 5.65
		Synthase and synthetase	3.4087e-09		mitochondrial part	3.10994e-10
		tRNA aminoacylation for protein translation	9.47995e-07		mitochondrial lumen	0.000186089
		Enrichment Score: 6.00		CC	Enrichment Score: 5.08
		regulation of translation	3.68541e-08		mitotic cell cycle	3.16409e-08
		regulation of cellular protein metabolic process	7.86505e-07		M phase of mitotic cell cycle	9.09454e-06
	T	Enrichment Score: 5.20		T	Enrichment Score: 3.68
		macromolecular complex assembly	1.05061e-06		membrane-enclosed lumen	2.20161e-06
		cellular protein complex assembly	4.15669e-05		nuclear lumen	0.00246765
	A	Enrichment Score: 4.62		A	Enrichment Score: 3.27
		regulation of programmed cell death	3.3102e-08		regulation of apoptosis	3.36115e-05
		negative regulation of programmed cell death	6.71539e-06		positive regulation of apoptosis	8.47275e-05
		positive regulation of apoptosis	0.000127632		negative regulation of cell death	0.00302694
	M_c	Enrichment Score: 4.55		MM	Enrichment Score: 2.87
		glycolysis	2.0985e-07		vesicular fraction	7.58268e-05
		Glycolysis / Gluconeogenesis	0.000171121		microsome	9.1049e-05
	E	Enrichment Score: 4.54		CY	Enrichment Score: 2.79
		mitochondrion	2.39512e-10		cytoskeleton	0.000153408
		envelope	2.33391e-07		microtubule cytoskeleton	0.00134431
	A	Enrichment Score: 3.98		CY	Enrichment Score: 2.76
		cell death	6.76152e-05		actin cytoskeleton	5.32334e-06
		apoptosis	0.00018751		actin binding	0.0286286
	T	Enrichment Score: 3.69			Actin binding cytoskeletal protein	0.0324183
		Chaperone	2.75468e-06	MM	Enrichment Score: 2.76
		unfolded protein binding	0.00282338		vacuole	0.000315188
	T	Enrichment Score: 3.43			Lysosome	0.00167487
		mitochondrial lumen	1.10759e-06	E	Enrichment Score: 2.67
		mitochondrial ribosome	4.03248e-05		oxidative phosphorylation	1.49223e-10
	MM	Enrichment Score: 3.22			ATP biosynthetic process	0.000138638
		melanosome	2.21169e-06	CY	Enrichment Score: 2.54
		cytoplasmic membrane-bounded vesicle	0.0142379		cytoskeleton organization	0.00122203
	T	Enrichment Score: 3.05			actin cytoskeleton organization	0.00504925
		protein targeting	4.46075e-05	S	Enrichment Score: 2.29
		intracellular protein transport	8.43081e-05		protein binding, bridging	0.00144752
	MO	Enrichment Score: 2.90			molecular adaptor activity	0.0100087
		regulation of cell motion	0.000384788	T	Enrichment Score: 2.25
		positive regulation of cell migration	0.00310774		negative regulation of protein modification process	0.000108745
	S	Enrichment Score: 2.65			negative regulation of protein ubiquitination	0.000475864
		nucleotide binding	0.000164005		positive regulation of ubiquitin-protein ligase activity	0.000836594
		ATP binding	0.00710294	S	Enrichment Score: 2.22
	T	Enrichment Score: 2.65			nucleotide binding	0.000447008
		Chaperonin	8.53085e-05		ATP binding	0.0129227
		Protein complex assembly	0.108271	MM	Enrichment Score: 2.14
	T	Enrichment Score: 2.56			melanosome	0.00137275
		RNA helicase	0.000141638		cytoplasmic membrane-bounded vesicle	0.193662
		ATPase activity, coupled	0.0677597	CC	Enrichment Score: 2.09
	R	Enrichment Score: 2.46			Histone	5.10684e-05
		response to inorganic substance	0.000486228		DNA packaging	8.37114e-05
		response to calcium ion	0.00852282	CC	Enrichment Score: 2.08
	T	Enrichment Score: 2.40			microtubule cytoskeleton	0.00134431
		protein targeting	4.46075e-05		microtubule organizing center	0.024778
		protein import into nucleus, docking	0.00759603	AD	Enrichment Score: 2.03
	T	Enrichment Score: 2.40			apicolateral plasma membrane	0.000319898
		RNA splicing, via transesterification reactions	0.000261995		apical junction complex	0.000616338
		nuclear mRNA splicing, via spliceosome	0.000261995
	V	Enrichment Score: 2.36
		blood vessel morphogenesis	0.00163563
		angiogenesis	0.00465672
	E	Enrichment Score: 2.34
		generation of precursor metabolites and energy	1.55145e-05
		Integration of energy metabolism	0.0868293
	S	Enrichment Score: 2.25
		GTPase activity	2.75e-05
		G Protein	0.0107289
	E	Enrichment Score: 2.20
		protein disulfide oxidoreductase activity	0.0029304
		oxidoreductase activity, acting on sulfur group of donors	0.00845658
	M_c	Enrichment Score: 2.18
		Glycolysis	9.47105e-05
		Fructose and mannose metabolism	0.0464984
		Fructose galactose metabolism	0.0623452
