# Supplementary material for: Transcriptional changes associated with resistance to inhibitors of epidermal growth factor receptor revealed using metaanalysis
Source: BMC Cancer. 2015 May 7;15:369. doi: 10.1186/s12885-015-1337-3 (PMC4430867; doi:10.1186/s12885-015-1337-3)
Supplement: Additional file 8: — a. Cluster analysis for Erlotinib Sensitivevs.regulated analysis using DAVID software. For complete lists see Additional file 4. Additional files 8b and 8c Clusters of differentially expressed gene ontologies in irreversible inhibitor- and Cetuximab-sensitive vs. resistant cell lines, respectively. For complete lists see Additional files 6 and 7. [file 12885_2015_1337_MOESM8_ESM.zip › 12885_2015_1337_add8bc.xlsx]

## Sheet: Sheet1
	9b	Irreversible inhibitors
		Sensitive			Resistant
	MM	Enrichment Score: 4.67	p_Value	EC	Enrichment Score: 6.42	p_Value
		endomembrane system	3.8134e-09		extracellular region	1.61073e-08
		nuclear envelope-endoplasmic reticulum network	5.88022e-05		extracellular space	2.42521e-06
	MM	Enrichment Score: 3.08		IM	Enrichment Score: 2.44
		cell fraction	1.03321e-05		response to wounding	4.32083e-07
		microsome	0.00829773		inflammatory response	0.000916199
	R	Enrichment Score: 2.60		V	Enrichment Score: 2.29
		response to organic substance	8.10067e-05		angiogenesis	0.00260149
		response to hormone stimulus	0.0278186		vasculature development	0.00907652
	CC	Enrichment Score: 2.42		S	Enrichment Score: 2.29
		cell division	2.14452e-05		epidermal growth factor receptor binding	0.000253879
		M phase of mitotic cell cycle	0.00926126		regulation of epidermal growth factor receptor signaling pathway	0.0191628
				M	Enrichment Score: 2.26
					regulation of locomotion	0.00212096
					positive regulation of cell migration	0.00952949
					Enrichment Score: 2.13
				MM	epidermis development	8.36235e-06
				DF	keratinocyte differentiation	0.0235911
				MM	Enrichment Score: 2.01
					plasma membrane part	0.000359644
					integral to plasma membrane	0.000976107
					Enrichment Score: 2.00
				MM	ectoderm development	3.31257e-07
				CY	Intermediate filament	0.00779334
	9c	Cetuximab
		Sensitive			Resistant
	IM	Enrichment Score: 6.25	PValue	DF	Enrichment Score: 5.26	PValue
		response to wounding	1.26051e-10		ectoderm development	9.24523e-10
		inflammatory response	6.53438e-06		keratinocyte differentiation	6.1861e-05
	M	Enrichment Score: 5.25		EC	Enrichment Score: 2.24
		cell migration	1.71494e-06		extracellular matrix	7.82499e-05
		localization of cell	2.61335e-06		proteinaceous extracellular matrix	0.000284971
	M	Enrichment Score: 4.68		AD	Enrichment Score: 2.12
		taxis	8.86174e-07		anchoring junction	0.000763067
		cell chemotaxis	0.000246322		cell-substrate adherens junction	0.0207172
	IM	Enrichment Score: 4.00
		regulation of response to external stimulus	4.04943e-06
		regulation of inflammatory response	0.00035353
	S	Enrichment Score: 3.98
		Cell communication	3.50583e-06
		Cell surface receptor mediated signal transduction	0.0431081
	V	Enrichment Score: 3.92
		angiogenesis	3.81348e-05
		vasculature development	0.000240864
	M	Enrichment Score: 3.38
		positive regulation of locomotion	1.54774e-05
		positive regulation of cell migration	0.000207306
	AD	Enrichment Score: 3.02
		cell adhesion	0.000175726
		cell-cell adhesion	0.0266928
	IM	Enrichment Score: 2.88
		wound healing	9.0785e-06
		blood coagulation	0.000575458
	A	Enrichment Score: 2.67
		Jak-STAT signaling pathway	0.000514668
		Inhibition of apoptosis	0.0281661
	H	Enrichment Score: 2.65
		homeostatic process	2.47298e-05
		cytosolic calcium ion homeostasis	0.00597935
	IM	Enrichment Score: 2.55
		negative regulation of response to stimulus	0.000101881
		negative regulation of defense response	0.0013247
	IM	Enrichment Score: 2.19
		positive regulation of response to external stimulus	0.000653591
		positive regulation of defense response	0.00143736
		Enrichment Score: 2.18
		regulation of vascular endothelial growth factor production	3.19149e-05
		regulation of cytokine production	0.00101175
	CC	Enrichment Score: 2.17
		positive regulation of smooth muscle cell proliferation	6.49094e-05
		GnRH signaling pathway	0.785096
	T	Enrichment Score: 2.12
		positive regulation of protein kinase cascade	0.0017106
		regulation of I-kappaB kinase/NF-kappaB cascade	0.0118855
	IM	Enrichment Score: 2.05
		Interleukin receptor	0.00155188
		cytokine receptor activity	0.00898799
	R	Enrichment Score: 2.03
		response to vitamin	0.00408092
		response to lipopolysaccharide	0.0324413
	S	Enrichment Score: 2.02
		negative regulation of hormone secretion	0.00277855
		negative regulation of transport	0.00406362
